# Supplementary material for: Multimodal behavioral phenotyping for depressive-spectrum classification and severity estimation using eye tracking, facial behavior, and transcript-derived language
Source: Front Psychiatry. 2026 Jun 16;17:1842005. doi: 10.3389/fpsyt.2026.1842005 (PMC13315236; doi:10.3389/fpsyt.2026.1842005)
Supplement: Supplementary file 2 [file Table1.xlsx]

## Sheet: Supplementary Table S1
Supplementary Table S1. Construction of the raw multimodal master table and modality-specific feature dimensions
Domain	Indicator	Value	Details
Study population	Total participants in master table	186	Participants retained after union-level harmonization across the three modality-specific source tables
Study population	Normal control	62	33.3% of total sample
Study population	Subthreshold depression	62	33.3% of total sample
Study population	Major depressive disorder	62	33.3% of total sample
Master-table structure	Total columns in master table	3789	Including labels, modality metadata, and raw feature columns
Master-table structure	Raw feature columns	3773	Feature columns before resampling-specific preprocessing
Modality-specific feature space	Eye-tracking feature columns	723	Participant-level oculomotor features
Modality-specific feature space	Facial-behavior feature columns	2021	Participant-level facial action unit, landmark, and head-pose features
Modality-specific feature space	Transcript-derived language feature columns	1029	Participant-level lexical, structural, quality, and affective language features
Label consistency	Diagnostic-label conflicts across source tables	0	No conflict detected across available modality-specific tables
Label consistency	HAMD-17 score conflicts across source tables	0	No conflict detected across available modality-specific tables
Modality availability	Participants with all three modalities	168	90.3% of total sample
Modality availability	Participants with at least one unavailable modality	18	9.7% of total sample
Modality availability	Participants with two available modalities	10	5.4% of total sample
Modality availability	Participants with one available modality	8	4.3% of total sample
Leakage control	Preprocessing during master-table construction	None	No imputation, winsorization, standardization, feature filtering, feature selection, calibration, or model training was performed
Leakage control	Resampling-specific processing	Required	All preprocessing and feature selection were performed within the training data of each resampling split.
Values were calculated from the raw multimodal master table generated before resampling-based model development. The master table was used only for data alignment and auditability. Abbreviations. HAMD-17, 17-item Hamilton Depression Rating Scale; NC, normal control; SD, subthreshold depression; MDD, major depressive disorder.

## Sheet: Supplementary Table S2
Supplementary Table S2. Modality availability patterns in the analytic cohort
Eye-tracking modality	Facial-behavior modality	Transcript-derived language modality	Participants, n	Percentage, %
Available	Available	Available	168	90.3
Available	Unavailable	Available	7	3.8
Unavailable	Available	Available	2	1.1
Available	Available	Unavailable	1	0.5
Available	Unavailable	Unavailable	7	3.8
Unavailable	Unavailable	Available	1	0.5
Available indicates that the participant had a modality-specific row in the corresponding participant-level feature table. Percentages were calculated using 186 participants as the denominator. The availability indicators and raw modality-specific missingness ratios were retained as metadata for subsequent missing-modality modeling within resampling-based model development.

## Sheet: Supplementary Table S3
Supplementary Table S3. Full-model and component-ablation performance with 95% confidence intervals
Route	Model setting	Role	Fusion	Task weighting	Gradient surgery	Outer repeats	ACC, mean (95% CI)	BACC, mean (95% CI)	F1-macro, mean (95% CI)	AUC-OVR, mean (95% CI)	Log loss, mean (95% CI)	ECE, mean (95% CI)	MAE, mean (95% CI)	RMSE, mean (95% CI)	R2, mean (95% CI)	SD recall, mean (95% CI)
A	Baseline-3 full	Full reference	gated	fixed	none	5	0.829 (0.807, 0.850)	0.827 (0.803, 0.847)	0.819 (0.797, 0.836)	0.968 (0.953, 0.982)	0.423 (0.335, 0.526)	0.149 (0.100, 0.208)	2.114 (1.948, 2.268)	3.026 (2.657, 3.388)	0.833 (0.796, 0.872)	0.587 (0.556, 0.631)
A	Baseline-3+ full	Full reference	transformer	uncertainty	none	5	0.900 (0.857, 0.929)	0.899 (0.856, 0.929)	0.897 (0.854, 0.928)	0.955 (0.915, 0.989)	0.395 (0.271, 0.585)	0.069 (0.038, 0.111)	2.237 (2.047, 2.466)	3.237 (3.015, 3.577)	0.808 (0.756, 0.837)	0.738 (0.689, 0.787)
A	Ablation: Transformer retained, dynamic task weighting removed	Ablation	transformer	fixed	none	5	0.843 (0.800, 0.886)	0.841 (0.798, 0.885)	0.839 (0.795, 0.883)	0.914 (0.874, 0.945)	0.521 (0.419, 0.631)	0.087 (0.048, 0.126)	2.538 (2.277, 2.797)	3.450 (2.901, 3.999)	0.778 (0.708, 0.845)	0.696 (0.622, 0.762)
A	Ablation: no Transformer, uncertainty task weighting retained	Ablation	gated	uncertainty	none	5	0.871 (0.807, 0.936)	0.869 (0.804, 0.933)	0.866 (0.797, 0.935)	0.951 (0.921, 0.977)	0.457 (0.296, 0.628)	0.088 (0.047, 0.134)	2.502 (1.780, 3.238)	3.596 (2.589, 4.545)	0.745 (0.616, 0.873)	0.736 (0.600, 0.871)
A	Sensitivity: Transformer with fixed task weighting and PCGrad	Sensitivity	transformer	fixed	PCGrad	5	0.836 (0.821, 0.850)	0.835 (0.818, 0.852)	0.826 (0.804, 0.848)	0.954 (0.928, 0.974)	0.501 (0.413, 0.597)	0.093 (0.066, 0.115)	2.258 (1.990, 2.526)	3.253 (2.884, 3.675)	0.805 (0.743, 0.854)	0.631 (0.520, 0.742)
B	Baseline-3 full	Full reference	gated	fixed	none	5	0.864 (0.843, 0.886)	0.861 (0.837, 0.883)	0.857 (0.834, 0.879)	0.958 (0.929, 0.982)	0.390 (0.300, 0.494)	0.122 (0.093, 0.151)	2.556 (2.276, 2.801)	3.301 (2.844, 3.652)	0.799 (0.753, 0.853)	0.671 (0.600, 0.747)
B	Baseline-3+ full	Full reference	transformer	uncertainty	none	5	0.900 (0.879, 0.921)	0.898 (0.874, 0.923)	0.897 (0.873, 0.920)	0.977 (0.957, 0.996)	0.346 (0.265, 0.441)	0.060 (0.039, 0.088)	2.194 (1.922, 2.529)	3.269 (3.021, 3.517)	0.806 (0.772, 0.839)	0.716 (0.667, 0.769)
B	Ablation: Transformer retained, dynamic task weighting removed	Ablation	transformer	fixed	none	5	0.843 (0.786, 0.893)	0.839 (0.779, 0.893)	0.828 (0.768, 0.886)	0.909 (0.865, 0.951)	0.545 (0.388, 0.701)	0.095 (0.062, 0.130)	3.249 (2.530, 4.007)	4.263 (3.678, 4.866)	0.669 (0.586, 0.744)	0.582 (0.467, 0.702)
B	Ablation: no Transformer, uncertainty task weighting retained	Ablation	gated	uncertainty	none	5	0.900 (0.871, 0.936)	0.899 (0.869, 0.935)	0.899 (0.869, 0.935)	0.957 (0.930, 0.983)	0.353 (0.239, 0.451)	0.095 (0.064, 0.121)	2.266 (1.829, 2.712)	3.128 (2.556, 3.629)	0.817 (0.753, 0.880)	0.782 (0.716, 0.844)
B	Sensitivity: Transformer with fixed task weighting and PCGrad	Sensitivity	transformer	fixed	PCGrad	5	0.864 (0.814, 0.907)	0.862 (0.815, 0.904)	0.860 (0.811, 0.902)	0.911 (0.884, 0.932)	0.527 (0.398, 0.674)	0.083 (0.051, 0.113)	2.268 (1.915, 2.722)	3.376 (2.766, 4.033)	0.781 (0.683, 0.864)	0.718 (0.673, 0.762)
Values are presented as mean with 95% confidence interval across five outer-test repeats. Full Baseline-3 and full Baseline-3+ models are provided as reference settings. Ablation settings selectively removed uncertainty-based dynamic task weighting or Transformer-based cross-modal interaction. PCGrad was evaluated only as a fixed-task-weighting sensitivity arm and was not part of the full Baselin…

## Sheet: Supplementary Table S4
Supplementary Table S4. Prespecified regularized conventional benchmark analyses
a. Classification benchmark
Feature set	Model	Outer repeats	ACC, mean (95% CI)	BACC, mean (95% CI)	F1-macro, mean (95% CI)	AUC-OVR, mean (95% CI)	Log loss, mean (95% CI)	ECE, mean (95% CI)
Face only	Elastic-net logistic regression	5	0.887 (0.832, 0.931)	0.888 (0.833, 0.931)	0.889 (0.837, 0.931)	0.956 (0.928, 0.983)	0.473 (0.369, 0.578)	0.190 (0.109, 0.280)
Early fusion across all modalities	Elastic-net logistic regression	5	0.882 (0.822, 0.931)	0.882 (0.823, 0.931)	0.884 (0.827, 0.931)	0.958 (0.943, 0.974)	0.498 (0.394, 0.602)	0.220 (0.161, 0.287)
Eye only	Elastic-net logistic regression	5	0.763 (0.708, 0.824)	0.763 (0.712, 0.823)	0.755 (0.699, 0.815)	0.893 (0.869, 0.916)	0.700 (0.653, 0.764)	0.223 (0.188, 0.266)
Text only	Elastic-net logistic regression	5	0.409 (0.346, 0.492)	0.410 (0.348, 0.494)	0.403 (0.338, 0.489)	0.624 (0.580, 0.678)	1.199 (1.008, 1.540)	0.172 (0.085, 0.293)
b. Regression benchmark
Feature set	Model	Outer repeats	MAE, mean (95% CI)	RMSE, mean (95% CI)	R2, mean (95% CI)
Early fusion across all modalities	Ridge regression	5	2.277 (2.033, 2.594)	2.993 (2.618, 3.368)	0.843 (0.804, 0.877)
Face only	Ridge regression	5	2.318 (1.888, 2.748)	3.402 (2.685, 4.119)	0.790 (0.712, 0.868)
Eye only	Ridge regression	5	3.078 (2.825, 3.331)	3.970 (3.671, 4.267)	0.726 (0.695, 0.764)
Text only	Ridge regression	5	5.771 (5.547, 5.946)	6.999 (6.525, 7.338)	0.151 (0.076, 0.243)
Values are presented as mean with 95% confidence interval across five outer-test repeats. Conventional benchmark models were prespecified as regularized linear models to provide interpretable reference comparisons for high-dimensional tabular features. Elastic-net logistic regression was used for depressive-spectrum classification, and Ridge regression was used for HAMD-17 severity estimation. Fe…

## Sheet: Supplementary Table S5
Supplementary Table S5. Exploratory paired outer-repeat sign-flip comparisons between Baseline-3 and Baseline-3+
Route	Comparison	Metric	Mean paired difference	Paired permutation P value	Matched outer repeats	Favorable direction for Baseline-3+
A	Baseline-3+ minus Baseline-3	ACC	0.071	0.062	5	Positive
A	Baseline-3+ minus Baseline-3	BACC	0.072	0.062	5	Positive
A	Baseline-3+ minus Baseline-3	F1-macro	0.079	0.062	5	Positive
A	Baseline-3+ minus Baseline-3	AUC-OVR	-0.012	0.497	5	Positive
A	Baseline-3+ minus Baseline-3	Log loss	-0.028	0.747	5	Negative
A	Baseline-3+ minus Baseline-3	ECE	-0.080	0.062	5	Negative
A	Baseline-3+ minus Baseline-3	MAE	0.123	0.434	5	Negative
A	Baseline-3+ minus Baseline-3	RMSE	0.211	0.314	5	Negative
A	Baseline-3+ minus Baseline-3	R2	-0.025	0.314	5	Positive
A	Baseline-3+ minus Baseline-3	SD recall	0.151	0.062	5	Positive
B	Baseline-3+ minus Baseline-3	ACC	0.036	0.248	5	Positive
B	Baseline-3+ minus Baseline-3	BACC	0.037	0.248	5	Positive
B	Baseline-3+ minus Baseline-3	F1-macro	0.040	0.062	5	Positive
B	Baseline-3+ minus Baseline-3	AUC-OVR	0.019	0.311	5	Positive
B	Baseline-3+ minus Baseline-3	Log loss	-0.044	0.499	5	Negative
B	Baseline-3+ minus Baseline-3	ECE	-0.062	0.062	5	Negative
B	Baseline-3+ minus Baseline-3	MAE	-0.362	0.124	5	Negative
B	Baseline-3+ minus Baseline-3	RMSE	-0.032	0.812	5	Negative
B	Baseline-3+ minus Baseline-3	R2	0.007	0.623	5	Positive
B	Baseline-3+ minus Baseline-3	SD recall	0.044	1.000	5	Positive
Values represent Baseline-3+ minus Baseline-3 across five matched outer-test repeats. Paired sign-flip permutation tests were used as exploratory repeat-consistency checks rather than confirmatory hypothesis tests because only five matched outer repeats were available. The final column indicates the direction that would favor Baseline-3+, not necessarily the observed direction. For ACC, BACC, F1-…
